# Supplementary material for: Effect of Photoperiod on Ascorbic Acid Metabolism Regulation and Accumulation in Rapeseed (Brassica napus L.) Seedlings
Source: Antioxidants (Basel). 2025 Jan 29;14(2):160. doi: 10.3390/antiox14020160 (PMC11851679; doi:10.3390/antiox14020160)
Supplement: Supplementary file 1 [file antioxidants-14-00160-s001.zip]

Archive with 2 entries (2 files):
- Supplementary Figures S1-S4.pdf
- Supplementary Tables S1-S5.xlsx
