# Supplementary material for: Effect of Photoperiod on Ascorbic Acid Metabolism Regulation and Accumulation in Rapeseed (Brassica napus L.) Seedlings
Source: Antioxidants (Basel). 2025 Jan 29;14(2):160. doi: 10.3390/antiox14020160 (PMC11851679; doi:10.3390/antiox14020160)
Supplement: Supplementary file 1 [file antioxidants-14-00160-s001.zip › Supplementary Tables S1-S5.xlsx]

## Sheet: Table S1
Table S1: Primers of relative genes for quantitative real-time PCR
Gene Name	B. napus ZS11	Forward primer (5’−3’)	Reverse primer (5’−3’)
	BnaC02G0061100ZS	GCAAAACCCAACCCCCTCTC	TCGAGCCCTAGTTCTGCCA
	BnaA08G0273900ZS	AAAAGCGACGCTGGTCAGTA	CCGGGGTGTAAGGAGTAACG
	BnaC02G0165500ZS	TGGCGACCATGATGACTTCTC	AACAAGACATGGGTTTCCGGT
	BnaA02G0004900ZS	CGTAGTGGCTGTGTACGGT	CGTCCATGATAACTCCGCCG
	BnaA03G0002200ZS	TTCTCAAGGCATACTGGCGG	TTAATGGCAGCCTCGCAAGA
	BnaA09G0698500ZS	CACACCCAATTCCGGACCA	GGTGAGTTAAGTGCACGACG
	BnaC09G0021800ZS	CCCTCCTCAGACCATCTCCA	CACGCTTCAGCTGGGAAAAC
	BnaA03G0317500ZS	TGATGCAAGGCGGAAACTCC	CAGACGCTCTGACGATCCG
	BnaA07G0347400ZS	GGTGTCTTCTCCAAAGCGGA	GGCTAAGACAGCAGGGGATG
	BnaA04G0165700ZS	GAAGACGTCTCTCCTTCCCTTG	GGCCAACGACGGGATACTTG
	BnaA01G0402800ZS	TCAAGGTTGTTGAGGCGGAG	TCCTTGCCATCCCAAGGCAG
	BnaA04G0236300ZS	AGCTACTTGGCTCAGTTGTG	CTTCCGTTCTTGGGATCAACG
PGI	BnaA03G0481100ZS	TGGACACTACTGGCTTAGGAACT	TGGCTTGATCTTGCCAGCAATTA
PMI	BnaC05G0568800ZS	GGGCAAAATCGGGTCGGA	TCCAAAGCTCCGCGTACG
PMM	BnaC04G0061600ZS	TCGCAACTGCAGCCAAGA	AACCGCTCGCGAAGTTCA
GMP	BnaA03G0194300ZS	GGTTGATGAAGTGGTTCTGGCCA	TGGACCAGCAGTACCCATAGGCT
GME	BnaC07G0338300ZS	TGGTGGTTTCATCGCTTCCCAC	TCAGCCGCCAAGTTAAAGACAT
GGP	BnaC01G0209200ZS	CCATAGGTTGTAGTGACCAAGA	GCTTTTCTGATTAACACTGCCA
GPP	BnaC05G0545300ZS	GCAGAGGCGGGCACTAAA	AGAGGTCAAGTGCGCACG
GDH	BnaA03G0538700ZS	GGAGCTTCGTCCTCTGGG	GTACGGTGGCGACTGCAT
GLDH	BnaC03G0623800ZS	CTCTTTCATCTTGCTCGATGTG	TTCTTGATCTCTTCCAAGGTGG
AAO	BnaC09G0454300ZS	TCAACACTCAGAACATGATCGA	TCTCAGTTTGTACTTGACGGAT
APX	BnaC03G0295500ZS	GAAAATGTGGTGGAAACGAAGA	TCTATCAAACAAACCCCACTGA
DHAR	BnaA06G0136900ZS	ACGTCATCACCGGCATC	CCTTCTCGGATCCGTCGC
MDAR	BnaA09G0491800ZS	CGCTGTTGGTGACGTTGC	TGCTCTGCGGATTTGCGA
	ACT7	TGTTCCCTGGAATTGCTGACCGTA	TGCGACCACCTTGATCTTCATGCT

## Sheet: Tabl S2
Table S2: The statistical summary of total clean reads of the 12 samples
Sample	Total Raw Reads (M)	Total Clean Reads (M)	Total Clean Bases(Gb)	Clean Reads Q20(%)	Clean Reads Q30(%)	Clean Reads Ratio(%)	Total Mapping(%)	Uniquely Mapping(%)
H6DAS_1	45.57	42.74	6.41	97.87	93.9	93.77	90.04	61.83
H6DAS_2	45.57	42.95	6.44	97.87	93.91	94.23	90.13	61.9
H6DAS_3	45.57	43.23	6.49	97.91	94.03	94.86	90.47	62.06
L6DAS_1	47.33	42.46	6.37	98.05	94.41	89.71	88.92	61.43
L6DAS_2	47.33	42.77	6.41	97.91	94.06	90.36	88.8	60.44
L6DAS_3	45.57	42.72	6.41	97.95	94.13	93.73	89.36	61.33
H12DAS_1	45.57	42.87	6.43	98.01	94.34	94.08	89.61	61.26
H12DAS_2	45.57	43	6.45	97.98	94.22	94.36	89.93	62.44
H12DAS_3	45.57	42.76	6.41	97.94	94.17	93.82	89.59	62.47
L12DAS_1	45.57	42.82	6.42	97.89	94.02	93.95	89.09	61.39
L12DAS_2	45.57	43	6.45	97.84	93.9	94.35	89.02	60.83
L12DAS_3	49.08	43.05	6.46	97.8	93.84	87.71	87.95	60.17

## Sheet: Table S3
Table S3: AsA-related genes reported in A. thaliana and homologs identified in B. napus ZS11
Pathway	Genes Name	A.thaliana ID	B. napus ZS11 ID	B. napus Darmor ID	ZS11-Position	Function	Description
L-Galactose (D-mannose) pathway	PGI	AT4G24620	BnaA01G0142100ZS	BnaA01g13990D	A01:8469203..8472686	Glucose-6-phosphate isomerase 1, chloroplastic	The PGI1 gene encodes the plastid phospho-glucose (Glc) isomerase. While pgi1-1 mutant has a deficiency in leaf starch synthesis, it accumulates starch in root cap cells. Flowering time of the pgi1-1 mutant is significantly delayed under short-day conditions.
			BnaA03G0481100ZS	BnaA03g46830D	A03:26656027..26659594	Glucose-6-phosphate isomerase 1, chloroplastic	The PGI1 gene encodes the plastid phospho-glucose (Glc) isomerase. While pgi1-1 mutant has a deficiency in leaf starch synthesis, it accumulates starch in root cap cells. Flowering time of the pgi1-1 mutant is significantly delayed under short-day conditions.
			BnaC01G0181100ZS	BnaC01g16480D	C01:13386173..13389795	Glucose-6-phosphate isomerase 1, chloroplastic	The PGI1 gene encodes the plastid phospho-glucose (Glc) isomerase. While pgi1-1 mutant has a deficiency in leaf starch synthesis, it accumulates starch in root cap cells. Flowering time of the pgi1-1 mutant is significantly delayed under short-day conditions.
			BnaC07G0459300ZS	BnaC07g39050D	C07:55727570..55731150	Glucose-6-phosphate isomerase 1, chloroplastic	The PGI1 gene encodes the plastid phospho-glucose (Glc) isomerase. While pgi1-1 mutant has a deficiency in leaf starch synthesis, it accumulates starch in root cap cells. Flowering time of the pgi1-1 mutant is significantly delayed under short-day conditions.
			BnaC08G0160500ZS	BnaC08g11700D	C08:26882858..26883338	Glucose-6-phosphate isomerase 1, chloroplastic	The PGI1 gene encodes the plastid phospho-glucose (Glc) isomerase. While pgi1-1 mutant has a deficiency in leaf starch synthesis, it accumulates starch in root cap cells. Flowering time of the pgi1-1 mutant is significantly delayed under short-day conditions.
		AT5G42740	BnaA09G0186800ZS	BnaA09g16190D	A09:12591957..12596901	Glucose-6-phosphate isomerase, cytosolic	—
			BnaC03G0592600ZS	—	C03:54575608..54576826	Glucose-6-phosphate isomerase, cytosolic	—
			BnaC09G0213800ZS	BnaC09g16980D	C09:19228781..19233108	Glucose-6-phosphate isomerase, cytosolic	—
	PMI	AT1G67070	BnaA02G0163300ZS	BnaA02g12790D	A02:9666052..9668661	Mannose-6-phosphate isomerase 2	Encodes a protein with phosphomannose isomerase activity that is involved in synthesis of ascorbic acid. Expression is induced after 24 hours of dark treatment, in senescing leaves and treatment with exogenous photosynthesis inhibitor. Induction of gene expression was suppressed in excised leaves supplied with sugar. The authors suggest that the gene's expression pattern is responding to the leve…
			BnaC02G0209100ZS	BnaC02g17130D	C02:17979090..17984845	Mannose-6-phosphate isomerase 2	Encodes a protein with phosphomannose isomerase activity that is involved in synthesis of ascorbic acid. Expression is induced after 24 hours of dark treatment, in senescing leaves and treatment with exogenous photosynthesis inhibitor. Induction of gene expression was suppressed in excised leaves supplied with sugar. The authors suggest that the gene's expression pattern is responding to the leve…
		AT3G02570	BnaA01G0194300ZS	—	A01:11761568..11762958	Mannose-6-phosphate isomerase 1	Encodes a protein with phosphomannose isomerase activity.
			BnaA01G0413800ZS	—	A01:36832864..36833238	Mannose-6-phosphate isomerase 1	Encodes a protein with phosphomannose isomerase activity.
			BnaA01G0414500ZS	BnaA01g32870D	A01:36857863..36859642	Mannose-6-phosphate isomerase 1	Encodes a protein with phosphomannose isomerase activity.
			BnaA09G0468100ZS	—	A09:51717267..51717711	Mannose-6-phosphate isomerase 1	Encodes a protein with phosphomannose isomerase activity.
			BnaA10G0032700ZS	—	A10:1844268..1845659	Mannose-6-phosphate isomerase 1	Encodes a protein with phosphomannose isomerase activity.
			BnaC01G0500700ZS	—	C01:56821497..56823497	Mannose-6-phosphate isomerase 1	Encodes a protein with phosphomannose isomerase activity.
			BnaC05G0568800ZS	BnaC05g48220D	C05:57829740..57831781	Mannose-6-phosphate isomerase 1	Encodes a protein with phosphomannose isomerase activity.
			BnaC05G0571600ZS	BnaA05g33470D	C05:57977775..57979811	Mannose-6-phosphate isomerase 1	Encodes a protein with phosphomannose isomerase activity.
	PMM	AT2G41090	—	—	—	—	—
		AT2G45790	BnaA03G0222200ZS	BnaA03g21160D	A03:11537438..11539533	Phosphomannomutase	encodes a phosphomannomutase, involved in ascorbate biosynthesis
			BnaA04G0289000ZS	BnaA04g26430D	A04:25021917..25023503	Phosphomannomutase	encodes a phosphomannomutase, involved in ascorbate biosynthesis
			BnaA05G0055300ZS	BnaA05g05120D	A05:3007343..3009138	Phosphomannomutase	encodes a phosphomannomutase, involved in ascorbate biosynthesis
			BnaC03G0261300ZS	BnaC03g25460D	C03:16158754..16160718	Phosphomannomutase	encodes a phosphomannomutase, involved in ascorbate biosynthesis
			BnaC04G0061600ZS	BnaC04g04500D	C04:5463259..5465077	Phosphomannomutase	encodes a phosphomannomutase, involved in ascorbate biosynthesis
			BnaC04G0607400ZS	BnaC04g50460D	C04:70479615..70481214	Phosphomannomutase	encodes a phosphomannomutase, involved in ascorbate biosynthesis
	GMP	AT1G74910	BnaA02G0213400ZS	BnaA02g17020D	A02:13407579..13410468	Mannose-1-phosphate guanyltransferase alpha	ADP-glucose pyrophosphorylase family protein
			BnaA07G0249500ZS	BnaA07g22000D	A07:24154765..24157371	Mannose-1-phosphate guanyltransferase alpha	ADP-glucose pyrophosphorylase family protein
			BnaA07G0349000ZS	BnaA07g31840D	A07:30125343..30127910	Mannose-1-phosphate guanyltransferase alpha	ADP-glucose pyrophosphorylase family protein
			BnaC02G0284900ZS	BnaCnng08240D	C02:27135653..27138501	Mannose-1-phosphate guanyltransferase alpha	ADP-glucose pyrophosphorylase family protein
			BnaC06G0275200ZS	BnaC06g22730D	C06:38119821..38129412	Mannose-1-phosphate guanyltransferase alpha	ADP-glucose pyrophosphorylase family protein
			BnaC06G0411300ZS	BnaC06g35720D	C06:49649426..49651957	Mannose-1-phosphate guanyltransferase alpha	ADP-glucose pyrophosphorylase family protein
			BnaC06G0439400ZS	—	C06:51377582..51379278	Mannose-1-phosphate guanyltransferase alpha	ADP-glucose pyrophosphorylase family protein
			BnaC07G0415200ZS	—	C07:52499282..52500621	Mannose-1-phosphate guanyltransferase alpha	ADP-glucose pyrophosphorylase family protein
		AT2G39770	BnaA03G0194300ZS	BnaA03g18750D	A03:10078439..10088573	Mannose-1-phosphate guanylyltransferase 1	Encodes a GDP-mannose pyrophosphorylase/ mannose-1-pyrophosphatase. This enzyme provides GDP-mannose, which is used for cell wall carbohydrate biosynthesis and protein glycosylation as well as for ascorbate (vitamin C) biosynthesis. Mutations in this gene confer hypersensitivity to NH4+.
			BnaA04G0253700ZS	BnaA04g22820D	A04:23139010..23140728	Mannose-1-phosphate guanylyltransferase 1	Encodes a GDP-mannose pyrophosphorylase/ mannose-1-pyrophosphatase. This enzyme provides GDP-mannose, which is used for cell wall carbohydrate biosynthesis and protein glycosylation as well as for ascorbate (vitamin C) biosynthesis. Mutations in this gene confer hypersensitivity to NH4+.
			BnaA05G0063700ZS	BnaA05g05780D	A05:3489268..3490896	Mannose-1-phosphate guanylyltransferase 1	Encodes a GDP-mannose pyrophosphorylase/ mannose-1-pyrophosphatase. This enzyme provides GDP-mannose, which is used for cell wall carbohydrate biosynthesis and protein glycosylation as well as for ascorbate (vitamin C) biosynthesis. Mutations in this gene confer hypersensitivity to NH4+.
			BnaC03G0227600ZS	BnaC03g72590D	C03:13633119..13636334	Mannose-1-phosphate guanylyltransferase 1	Encodes a GDP-mannose pyrophosphorylase/ mannose-1-pyrophosphatase. This enzyme provides GDP-mannose, which is used for cell wall carbohydrate biosynthesis and protein glycosylation as well as for ascorbate (vitamin C) biosynthesis. Mutations in this gene confer hypersensitivity to NH4+.
			BnaC04G0070000ZS	BnaC04g05640D	C04:6138894..6140173	Mannose-1-phosphate guanylyltransferase 1	Encodes a GDP-mannose pyrophosphorylase/ mannose-1-pyrophosphatase. This enzyme provides GDP-mannose, which is used for cell wall carbohydrate biosynthesis and protein glycosylation as well as for ascorbate (vitamin C) biosynthesis. Mutations in this gene confer hypersensitivity to NH4+.
			BnaC04G0569400ZS	BnaC04g46620D	C04:68137530..68139182	Mannose-1-phosphate guanylyltransferase 1	Encodes a GDP-mannose pyrophosphorylase/ mannose-1-pyrophosphatase. This enzyme provides GDP-mannose, which is used for cell wall carbohydrate biosynthesis and protein glycosylation as well as for ascorbate (vitamin C) biosynthesis. Mutations in this gene confer hypersensitivity to NH4+.
			BnaC06G0008200ZS	—	C06:5553448..5556405	Mannose-1-phosphate guanylyltransferase 1	Encodes a GDP-mannose pyrophosphorylase/ mannose-1-pyrophosphatase. This enzyme provides GDP-mannose, which is used for cell wall carbohydrate biosynthesis and protein glycosylation as well as for ascorbate (vitamin C) biosynthesis. Mutations in this gene confer hypersensitivity to NH4+.
			BnaC07G0114700ZS	BnaC07g07690D	C07:22895941..22908665	Mannose-1-phosphate guanylyltransferase 1	Encodes a GDP-mannose pyrophosphorylase/ mannose-1-pyrophosphatase. This enzyme provides GDP-mannose, which is used for cell wall carbohydrate biosynthesis and protein glycosylation as well as for ascorbate (vitamin C) biosynthesis. Mutations in this gene confer hypersensitivity to NH4+.
		AT3G55590	—	—	—	—	—
		AT4G30570	BnaA03G0255500ZS	BnaA03g24500D	A03:13410404..13411637	Probable mannose-1-phosphate guanylyltransferase 3	Glucose-1-phosphate adenylyltransferase family protein
			BnaA03G0519700ZS	BnaA03g50270D	A03:29202492..29205299	Probable mannose-1-phosphate guanylyltransferase 3	Glucose-1-phosphate adenylyltransferase family protein
			BnaA03G0520200ZS	—	A03:29262168..29263393	Probable mannose-1-phosphate guanylyltransferase 3	Glucose-1-phosphate adenylyltransferase family protein
			BnaC03G0303400ZS	BnaC03g29120D	C03:20022711..20023685	Probable mannose-1-phosphate guanylyltransferase 3	Glucose-1-phosphate adenylyltransferase family protein
			BnaC03G0303500ZS	BnaC03g29130D	C03:20023743..20024233	Probable mannose-1-phosphate guanylyltransferase 3	Glucose-1-phosphate adenylyltransferase family protein
			BnaC07G0498200ZS	BnaC07g42740D	C07:57982747..57983977	Probable mannose-1-phosphate guanylyltransferase 3	Glucose-1-phosphate adenylyltransferase family protein
			Bnascaffold0025G0008600ZS	—	scaffold0025:801056..802285	Probable mannose-1-phosphate guanylyltransferase 3	Glucose-1-phosphate adenylyltransferase family protein
	GME	AT5G28840	BnaA02G0368800ZS	BnaA02g30990D	A02:32475949..32477828	GDP-mannose 3,5-epimerase	Encodes a protein with GDP-D-mannose 3',5'-epimerase activity. The enzyme is involved in ascorbate biosynthesis. It catalyzes the conversion of GDP-D-mannose to GDP-L-galactose.
			BnaA06G0354400ZS	BnaA06g29280D	A06:42918040..42920332	GDP-mannose 3,5-epimerase	Encodes a protein with GDP-D-mannose 3',5'-epimerase activity. The enzyme is involved in ascorbate biosynthesis. It catalyzes the conversion of GDP-D-mannose to GDP-L-galactose.
			BnaC02G0494500ZS	BnaC02g39300D	C02:59877230..59879076	GDP-mannose 3,5-epimerase	Encodes a protein with GDP-D-mannose 3',5'-epimerase activity. The enzyme is involved in ascorbate biosynthesis. It catalyzes the conversion of GDP-D-mannose to GDP-L-galactose.
			BnaC07G0338300ZS	BnaC07g27420D	C07:47344780..47347339	GDP-mannose 3,5-epimerase	Encodes a protein with GDP-D-mannose 3',5'-epimerase activity. The enzyme is involved in ascorbate biosynthesis. It catalyzes the conversion of GDP-D-mannose to GDP-L-galactose.
	GGP	AT4G26850	BnaA01G0162400ZS	BnaA01g15950D	A01:9628198..9630887	GDP-L-galactose phosphorylase 1	Encodes a novel protein involved in ascorbate biosynthesis, which was shown to catalyze the transfer of GMP from GDP-galactose to a variety of hexose-1-phosphate acceptors. Recessive mutation has a reduced amount of vitamin C, lower level of non-photochemical quenching, and reduced rate of conversion of violaxanthin to zeaxanthin in high light.
			BnaA03G0494900ZS	BnaA03g48310D	A03:27439563..27441150	GDP-L-galactose phosphorylase 1	Encodes a novel protein involved in ascorbate biosynthesis, which was shown to catalyze the transfer of GMP from GDP-galactose to a variety of hexose-1-phosphate acceptors. Recessive mutation has a reduced amount of vitamin C, lower level of non-photochemical quenching, and reduced rate of conversion of violaxanthin to zeaxanthin in high light.
			BnaA08G0169300ZS	BnaA08g14270D	A08:20865901..20868308	GDP-L-galactose phosphorylase 1	Encodes a novel protein involved in ascorbate biosynthesis, which was shown to catalyze the transfer of GMP from GDP-galactose to a variety of hexose-1-phosphate acceptors. Recessive mutation has a reduced amount of vitamin C, lower level of non-photochemical quenching, and reduced rate of conversion of violaxanthin to zeaxanthin in high light.
			BnaC01G0209200ZS	BnaC01g19060D	C01:15606022..15608729	GDP-L-galactose phosphorylase 1	Encodes a novel protein involved in ascorbate biosynthesis, which was shown to catalyze the transfer of GMP from GDP-galactose to a variety of hexose-1-phosphate acceptors. Recessive mutation has a reduced amount of vitamin C, lower level of non-photochemical quenching, and reduced rate of conversion of violaxanthin to zeaxanthin in high light.
			BnaC07G0472800ZS	BnaC07g40500D	C07:56429850..56434625	GDP-L-galactose phosphorylase 1	Encodes a novel protein involved in ascorbate biosynthesis, which was shown to catalyze the transfer of GMP from GDP-galactose to a variety of hexose-1-phosphate acceptors. Recessive mutation has a reduced amount of vitamin C, lower level of non-photochemical quenching, and reduced rate of conversion of violaxanthin to zeaxanthin in high light.
			BnaC08G0170700ZS	BnaC08g12340D	C08:28022952..28025374	GDP-L-galactose phosphorylase 1	Encodes a novel protein involved in ascorbate biosynthesis, which was shown to catalyze the transfer of GMP from GDP-galactose to a variety of hexose-1-phosphate acceptors. Recessive mutation has a reduced amount of vitamin C, lower level of non-photochemical quenching, and reduced rate of conversion of violaxanthin to zeaxanthin in high light.
		AT5G55120	BnaA02G0129800ZS	BnaA02g09270D	A02:6987608..6993147	GDP-L-galactose phosphorylase 2	Encodes a GDP-L-galactose phosphorylase, with similar biochemical properties as VTC2.
			BnaC02G0162100ZS	BnaC02g13320D	C02:12349411..12351286	GDP-L-galactose phosphorylase 2	Encodes a GDP-L-galactose phosphorylase, with similar biochemical properties as VTC2.
	GPP	AT3G02870	BnaA03G0290100ZS	BnaA03g28170D	A03:15341366..15343092	Inositol-phosphate phosphatase	Encodes a L-galactose-1-phosphate phosphatase, involved in ascorbate biosynthesis.
			BnaA05G0491400ZS	BnaCnng06030D	A05:44375212..44377021	Inositol-phosphate phosphatase	Encodes a L-galactose-1-phosphate phosphatase, involved in ascorbate biosynthesis.
			BnaC03G0348300ZS	—	C03:23601015..23602775	Inositol-phosphate phosphatase	Encodes a L-galactose-1-phosphate phosphatase, involved in ascorbate biosynthesis.
			BnaC05G0545300ZS	BnaA05g33260D	C05:56423781..56425621	Inositol-phosphate phosphatase	Encodes a L-galactose-1-phosphate phosphatase, involved in ascorbate biosynthesis.
	GDH	AT4G33670	BnaA03G0538700ZS	BnaA03g52690D	A03:30421699..30423040	L-galactose dehydrogenase	Encodes a L-galactose dehydrogenase, involved in ascorbate biosynthesis
			BnaA08G0140200ZS	BnaA08g11480D	A08:18966145..18967908	L-galactose dehydrogenase	Encodes a L-galactose dehydrogenase, involved in ascorbate biosynthesis
			BnaC03G0753200ZS	BnaC03g66440D	C03:73071354..73072930	L-galactose dehydrogenase	Encodes a L-galactose dehydrogenase, involved in ascorbate biosynthesis
			BnaC07G0515100ZS	BnaC07g44420D	C07:58933676..58935041	L-galactose dehydrogenase	Encodes a L-galactose dehydrogenase, involved in ascorbate biosynthesis
	GLDH	AT3G47930	BnaA06G0171500ZS	BnaA06g17010D	A06:10808129..10808999	L-galactono-1,4-lactone dehydrogenase, mitochondrial	L-Galactono-1,4-lactone dehydrogenase, catalyzes the final step of ascorbate biosynthesis
			BnaA06G0171600ZS	—	A06:10809092..10810773	L-galactono-1,4-lactone dehydrogenase, mitochondrial	L-Galactono-1,4-lactone dehydrogenase, catalyzes the final step of ascorbate biosynthesis
			BnaC03G0574800ZS	BnaC03g53410D	C03:45226354..45260048	L-galactono-1,4-lactone dehydrogenase, mitochondrial	L-Galactono-1,4-lactone dehydrogenase, catalyzes the final step of ascorbate biosynthesis
			BnaC03G0623800ZS	BnaC03g57320D	C03:59912839..59915687	L-galactono-1,4-lactone dehydrogenase, mitochondrial	L-Galactono-1,4-lactone dehydrogenase, catalyzes the final step of ascorbate biosynthesis
D-galacturonate pathway	GalUR	AT1G59950	—	—	—	—	—
		AT1G59960	BnaA09G0170300ZS	BnaA09g14360D	A09:11006559..11007911	Non-functional NADPH-dependent codeinone reductase 2	NAD(P)-linked oxidoreductase superfamily protein
			BnaC04G0413900ZS	BnaCnng11280D	C04:53809863..53812458	Non-functional NADPH-dependent codeinone reductase 2	NAD(P)-linked oxidoreductase superfamily protein
			BnaC09G0190100ZS	BnaC09g14920D	C09:16265183..16266515	Non-functional NADPH-dependent codeinone reductase 2	NAD(P)-linked oxidoreductase superfamily protein
		AT2G37760	—	—	—	—	—
		AT2G37770	—	—	—	—	—
		AT2G37790	—	—	—	—	—
		AT3G53880	BnaC08G0339800ZS	BnaC08g24860D	C08:41640181..41641826	Aldo-keto reductase family 4 member C11	NAD(P)-linked oxidoreductase superfamily protein
		AT5G01670	BnaA03G0001600ZS	BnaA03g00210D	A03:75340..77002	Aldose reductase	NAD(P)-linked oxidoreductase superfamily protein
			BnaC03G0003500ZS	BnaC03g00100D	C03:193653..195318	Aldose reductase	NAD(P)-linked oxidoreductase superfamily protein
			BnaC03G0196900ZS	—	C03:11267051..11268521	Aldose reductase	NAD(P)-linked oxidoreductase superfamily protein
		AT5G62420	BnaA02G0400100ZS	BnaA02g33390D	A02:34727680..34729349	Non-functional NADPH-dependent codeinone reductase 2	NAD(P)-linked oxidoreductase superfamily protein
			BnaA06G0277200ZS	BnaA06g21850D	A06:37770916..37772466	Non-functional NADPH-dependent codeinone reductase 2	NAD(P)-linked oxidoreductase superfamily protein
			BnaC02G0532100ZS	—	C02:63325581..63327250	Non-functional NADPH-dependent codeinone reductase 2	NAD(P)-linked oxidoreductase superfamily protein
			BnaC02G0532200ZS	—	C02:63331794..63333463	Non-functional NADPH-dependent codeinone reductase 2	NAD(P)-linked oxidoreductase superfamily protein
			BnaC03G0554500ZS	BnaC03g74940D	C03:42140122..42141676	Non-functional NADPH-dependent codeinone reductase 2	NAD(P)-linked oxidoreductase superfamily protein
	AL	AT2G18330	BnaA06G0312300ZS	BnaA06g25280D	A06:40159839..40161383	ATPase family AAA domain-containing protein 3	AAA-type ATPase family protein
			BnaA06G0312400ZS	BnaA06g25290D	A06:40161451..40161837	ATPase family AAA domain-containing protein 3	AAA-type ATPase family protein
			BnaA07G0292400ZS	BnaA07g26330D	A07:26893182..26895976	ATPase family AAA domain-containing protein 3	AAA-type ATPase family protein
			BnaA09G0116400ZS	BnaA09g09620D	A09:6838418..6841393	ATPase family AAA domain-containing protein 3	AAA-type ATPase family protein
			BnaC03G0511200ZS	BnaC03g48340D	C03:37809758..37812720	ATPase family AAA domain-containing protein 3	AAA-type ATPase family protein
			BnaC09G0120200ZS	BnaC09g09730D	C09:8476527..8479562	ATPase family AAA domain-containing protein 3	AAA-type ATPase family protein
			Bnascaffold0026G0048800ZS	—	scaffold0026:5459179..5461160	ATPase family AAA domain-containing protein 3	AAA-type ATPase family protein
		AT3G03060	BnaA01G0411000ZS	BnaCnng18300D	A01:36471759..36474685	ATPase family AAA domain-containing protein 3	P-loop containing nucleoside triphosphate hydrolases superfamily protein
			BnaA05G0488100ZS	BnaCnng06190D	A05:44221083..44223995	ATPase family AAA domain-containing protein 3	P-loop containing nucleoside triphosphate hydrolases superfamily protein
			BnaC01G0504400ZS	BnaC04g49960D	C01:57043878..57047011	ATPase family AAA domain-containing protein 3	P-loop containing nucleoside triphosphate hydrolases superfamily protein
			BnaC05G0547900ZS	BnaA05g32310D	C05:56531771..56534683	ATPase family AAA domain-containing protein 3	P-loop containing nucleoside triphosphate hydrolases superfamily protein
			BnaC05G0548300ZS	—	C05:56545169..56548080	ATPase family AAA domain-containing protein 3	P-loop containing nucleoside triphosphate hydrolases superfamily protein
		AT4G36580	BnaA01G0021900ZS	BnaA01g34520D	A01:1283621..1286219	ATPase family AAA domain-containing protein 3-B	AAA-type ATPase family protein
			BnaA04G0096700ZS	—	A04:11521231..11523222	ATPase family AAA domain-containing protein 3-B	AAA-type ATPase family protein
			BnaA10G0061400ZS	BnaA10g28530D	A10:4198317..4200327	ATPase family AAA domain-containing protein 3-B	AAA-type ATPase family protein
			BnaC01G0025400ZS	BnaC01g02190D	C01:1419653..1422517	ATPase family AAA domain-containing protein 3-B	AAA-type ATPase family protein
			BnaC05G0329900ZS	—	C05:35470425..35473476	ATPase family AAA domain-containing protein 3-B	AAA-type ATPase family protein
		AT5G16930	BnaA02G0067200ZS	—	A02:3498972..3501794	ATPase family AAA domain-containing protein 3-B	AAA-type ATPase family protein
			BnaA10G0197900ZS	BnaA10g17580D	A10:21713789..21716612	ATPase family AAA domain-containing protein 3-B	AAA-type ATPase family protein
			BnaC02G0077300ZS	BnaC02g06950D	C02:4749245..4752304	ATPase family AAA domain-containing protein 3-B	AAA-type ATPase family protein
			BnaC09G0494200ZS	BnaC09g40940D	C09:60357309..60361314	ATPase family AAA domain-containing protein 3-B	AAA-type ATPase family protein
L-gulose pathway	GLO	AT1G32300	BnaC02G0152400ZS	BnaC02g12210D	C02:11430182..11430982	Probable L-gulonolactone oxidase 1	D-arabinono-1,4-lactone oxidase family protein
		AT2G46740	BnaA05G0011900ZS	—	A05:825180..832423	L-gulonolactone oxidase 5	Encodes a homolog of rat L-gulono-1,4-lactone (L-GulL) oxidase that is involved in the biosynthesis of L-ascorbic acid.
			BnaC04G0012400ZS	BnaC04g00700D	C04:1398785..1401503	L-gulonolactone oxidase 5	Encodes a homolog of rat L-gulono-1,4-lactone (L-GulL) oxidase that is involved in the biosynthesis of L-ascorbic acid.
		AT2G46750	BnaA05G0011800ZS	BnaA05g01130D	A05:820598..823114	L-gulonolactone oxidase 2	Encodes a homolog of rat L-gulono-1,4-lactone (L-GulL) oxidase that is involved in the biosynthesis of L-ascorbic acid.
			BnaC04G0012300ZS	—	C04:1391890..1394445	L-gulonolactone oxidase 2	Encodes a homolog of rat L-gulono-1,4-lactone (L-GulL) oxidase that is involved in the biosynthesis of L-ascorbic acid.
		AT2G46760	BnaA05G0011700ZS	BnaA05g01120D	A05:815828..819318	Probable L-gulonolactone oxidase 6	D-arabinono-1,4-lactone oxidase family protein
			BnaC04G0012200ZS	BnaC04g00690D	C04:1379785..1381906	Probable L-gulonolactone oxidase 6	D-arabinono-1,4-lactone oxidase family protein
		AT5G11540	BnaA02G0040600ZS	BnaA02g01040D	A02:2322575..2324907	L-gulonolactone oxidase 3	Encodes a homolog of rat L-gulono-1,4-lactone (L-GulL) oxidase that is involved in the biosynthesis of L-ascorbic acid.
			BnaC02G0046400ZS	—	C02:2893921..2904439	L-gulonolactone oxidase 3	Encodes a homolog of rat L-gulono-1,4-lactone (L-GulL) oxidase that is involved in the biosynthesis of L-ascorbic acid.
			BnaC02G0046800ZS	—	C02:2920693..2923059	L-gulonolactone oxidase 3	Encodes a homolog of rat L-gulono-1,4-lactone (L-GulL) oxidase that is involved in the biosynthesis of L-ascorbic acid.
			BnaC09G0540900ZS	BnaC09g45010D	C09:63346531..63350833	L-gulonolactone oxidase 3	Encodes a homolog of rat L-gulono-1,4-lactone (L-GulL) oxidase that is involved in the biosynthesis of L-ascorbic acid.
		AT5G56470	—	—	—	—	—
		AT5G56490	BnaA02G0122900ZS	BnaA02g08600D	A02:6636863..6640051	Probable L-gulonolactone oxidase 4	D-arabinono-1,4-lactone oxidase family protein
			BnaA10G0124000ZS	BnaA10g10720D	A10:17004934..17006938	Probable L-gulonolactone oxidase 4	D-arabinono-1,4-lactone oxidase family protein
			BnaC09G0396100ZS	BnaCnng15390D	C09:50509278..50509946	Probable L-gulonolactone oxidase 4	D-arabinono-1,4-lactone oxidase family protein
			BnaC09G0396300ZS	—	C09:50522340..50524341	Probable L-gulonolactone oxidase 4	D-arabinono-1,4-lactone oxidase family protein
Myo-inositol pathway	IPS	AT2G22240	BnaA04G0144200ZS	BnaA04g12720D	A04:15738985..15741048	Inositol-3-phosphate synthase	** Referred to as MIPS1 in Mitsuhashi et al 2008. Myo-inositol-1-phosphate synthase isoform 2. Expressed in leaf, root and silique. Immunolocalization experiments with an antibody recognizing MIPS1, MIPS2, and MIPS3 showed endosperm localization.
			BnaA09G0594000ZS	BnaA09g42760D	A09:59373190..59375849	Inositol-3-phosphate synthase	** Referred to as MIPS1 in Mitsuhashi et al 2008. Myo-inositol-1-phosphate synthase isoform 2. Expressed in leaf, root and silique. Immunolocalization experiments with an antibody recognizing MIPS1, MIPS2, and MIPS3 showed endosperm localization.
			BnaA10G0244600ZS	BnaA10g22070D	A10:23932777..23934770	Inositol-3-phosphate synthase	** Referred to as MIPS1 in Mitsuhashi et al 2008. Myo-inositol-1-phosphate synthase isoform 2. Expressed in leaf, root and silique. Immunolocalization experiments with an antibody recognizing MIPS1, MIPS2, and MIPS3 showed endosperm localization.
			BnaC04G0435300ZS	BnaC04g34650D	C04:55979783..55981983	Inositol-3-phosphate synthase	** Referred to as MIPS1 in Mitsuhashi et al 2008. Myo-inositol-1-phosphate synthase isoform 2. Expressed in leaf, root and silique. Immunolocalization experiments with an antibody recognizing MIPS1, MIPS2, and MIPS3 showed endosperm localization.
			BnaC08G0446500ZS	BnaC08g35240D	C08:48603102..48605469	Inositol-3-phosphate synthase	** Referred to as MIPS1 in Mitsuhashi et al 2008. Myo-inositol-1-phosphate synthase isoform 2. Expressed in leaf, root and silique. Immunolocalization experiments with an antibody recognizing MIPS1, MIPS2, and MIPS3 showed endosperm localization.
		AT4G39800	BnaA01G0007900ZS	—	A01:551561..554569	Inositol-3-phosphate synthase	--
			BnaC01G0009000ZS	BnaC01g00680D	C01:477919..480791	Inositol-3-phosphate synthase	** Referred to as MIPS2 in Mitsuhashi et al 2008. myo-inositol-1-phosphate synthase isoform 1.Expressed in leaf, root and silique. Immunolocalization experiments with an antibody recognizing MIPS1, MIPS2, and MIPS3 showed endosperm localization.
			BnaC09G0556000ZS	BnaC09g46450D	C09:64286920..64289202	Inositol-3-phosphate synthase	** Referred to as MIPS2 in Mitsuhashi et al 2008. myo-inositol-1-phosphate synthase isoform 1.Expressed in leaf, root and silique. Immunolocalization experiments with an antibody recognizing MIPS1, MIPS2, and MIPS3 showed endosperm localization.
		AT5G10170	BnaA02G0035400ZS	BnaA02g00400D	A02:2029416..2032542	Probable inositol 3-phosphate synthase isozyme 3	myo-inositol-1-phosphate synthase isoform 3.Expressed in leaf, root and silique. Immunolocaliazation experiments with an antibody recognizing MIPS1, MIPS2, and MIPS3 showed endosperm localization.
			BnaC02G0039400ZS	BnaC02g00460D	C02:2494123..2497538	Probable inositol 3-phosphate synthase isozyme 3	myo-inositol-1-phosphate synthase isoform 3.Expressed in leaf, root and silique. Immunolocaliazation experiments with an antibody recognizing MIPS1, MIPS2, and MIPS3 showed endosperm localization.
	MIOX	AT1G14520	BnaA06G0095300ZS	—	A06:5705211..5706736	Inositol oxygenase 1	Encodes MIOX1. Belongs to myo-inositol oxygenase gene family.
			BnaC05G0117400ZS	BnaC05g49660D	C05:7265762..7267294	Inositol oxygenase 1	Encodes MIOX1. Belongs to myo-inositol oxygenase gene family.
			BnaC08G0229400ZS	BnaC08g16200D	C08:32766775..32768403	Inositol oxygenase 1	Encodes MIOX1. Belongs to myo-inositol oxygenase gene family.
		AT2G19800	BnaA07G0008700ZS	BnaA07g00980D	A07:666455..668790	Inositol oxygenase 2	Encodes a myo-inositol oxygenase family gene.
			BnaA09G0123600ZS	BnaA09g10050D	A09:7384858..7387488	Inositol oxygenase 2	Encodes a myo-inositol oxygenase family gene.
			BnaC07G0021800ZS	BnaC07g01430D	C07:4137224..4139566	Inositol oxygenase 2	Encodes a myo-inositol oxygenase family gene.
			BnaC09G0129400ZS	BnaC09g10140D	C09:9443101..9445931	Inositol oxygenase 2	Encodes a myo-inositol oxygenase family gene.
		AT4G26260	BnaA03G0491300ZS	BnaA03g47910D	A03:27275759..27278755	Inositol oxygenase 4	Encodes a myo-inositol oxygenase.
			BnaC07G0469700ZS	BnaC07g40160D	C07:56309178..56312073	Inositol oxygenase 4	Encodes a myo-inositol oxygenase.
		AT5G56640	BnaA02G0122000ZS	BnaA02g08540D	A02:6578614..6580742	Inositol oxygenase 5	Myo-Inositol Oxygenase gene family
			BnaC02G0151400ZS	BnaC02g12100D	C02:11344475..11347504	Inositol oxygenase 5	Myo-Inositol Oxygenase gene family
Recycling pathway	AAO	AT4G39830	—	—	—	—	—
		AT5G21100	BnaC09G0454400ZS	BnaC09g36790D	C09:56785090..56788645	—	Plant L-ascorbate oxidase
			BnaC09G0454500ZS	BnaA10g14500D	C09:56826159..56826425	—	Plant L-ascorbate oxidase
		AT5G21105	BnaC09G0454300ZS	BnaA10g14480D	C09:56775341..56780336	L-ascorbate oxidase	Plant L-ascorbate oxidase
			Bnascaffold0026G0023000ZS	—	scaffold0026:2318190..2318900	L-ascorbate oxidase	Plant L-ascorbate oxidase
			Bnascaffold0026G0023100ZS	—	scaffold0026:2319042..2321835	L-ascorbate oxidase	Plant L-ascorbate oxidase
			Bnascaffold0026G0056100ZS	—	scaffold0026:6704495..6707483	L-ascorbate oxidase	Plant L-ascorbate oxidase
			Bnascaffold2936G0000100ZS	—	scaffold2936:1109..4786	L-ascorbate oxidase	Plant L-ascorbate oxidase
	APX	AT1G07890	BnaA06G0045900ZS	BnaA06g04380D	A06:3022861..3024657	L-ascorbate peroxidase 1, cytosolic	Encodes a cytosolic ascorbate peroxidase APX1. Ascorbate peroxidases are enzymes that scavenge hydrogen peroxide in plant cells. Eight types of APX have been described for Arabidopsis: three cytosolic (APX1, APX2, APX6), two chloroplastic types (stromal sAPX, thylakoid tAPX), and three microsomal (APX3, APX4, APX5) isoforms. At least part of the induction of heat shock proteins during light stres…
			BnaA08G0301400ZS	BnaAnng15470D	A08:27494797..27496235	L-ascorbate peroxidase 1, cytosolic	Encodes a cytosolic ascorbate peroxidase APX1. Ascorbate peroxidases are enzymes that scavenge hydrogen peroxide in plant cells. Eight types of APX have been described for Arabidopsis: three cytosolic (APX1, APX2, APX6), two chloroplastic types (stromal sAPX, thylakoid tAPX), and three microsomal (APX3, APX4, APX5) isoforms. At least part of the induction of heat shock proteins during light stres…
			BnaA09G0668700ZS	BnaA09g49190D	A09:63144345..63145927	L-ascorbate peroxidase 1, cytosolic	Encodes a cytosolic ascorbate peroxidase APX1. Ascorbate peroxidases are enzymes that scavenge hydrogen peroxide in plant cells. Eight types of APX have been described for Arabidopsis: three cytosolic (APX1, APX2, APX6), two chloroplastic types (stromal sAPX, thylakoid tAPX), and three microsomal (APX3, APX4, APX5) isoforms. At least part of the induction of heat shock proteins during light stres…
			BnaC05G0057800ZS	BnaC05g05550D	C05:3269143..3271422	L-ascorbate peroxidase 1, cytosolic	Encodes a cytosolic ascorbate peroxidase APX1. Ascorbate peroxidases are enzymes that scavenge hydrogen peroxide in plant cells. Eight types of APX have been described for Arabidopsis: three cytosolic (APX1, APX2, APX6), two chloroplastic types (stromal sAPX, thylakoid tAPX), and three microsomal (APX3, APX4, APX5) isoforms. At least part of the induction of heat shock proteins during light stres…
			BnaC08G0032700ZS	BnaC08g02340D	C08:2469899..2471131	L-ascorbate peroxidase 1, cytosolic	Encodes a cytosolic ascorbate peroxidase APX1. Ascorbate peroxidases are enzymes that scavenge hydrogen peroxide in plant cells. Eight types of APX have been described for Arabidopsis: three cytosolic (APX1, APX2, APX6), two chloroplastic types (stromal sAPX, thylakoid tAPX), and three microsomal (APX3, APX4, APX5) isoforms. At least part of the induction of heat shock proteins during light stres…
			BnaC08G0533800ZS	BnaC08g43490D	C08:53595475..53597065	L-ascorbate peroxidase 1, cytosolic	Encodes a cytosolic ascorbate peroxidase APX1. Ascorbate peroxidases are enzymes that scavenge hydrogen peroxide in plant cells. Eight types of APX have been described for Arabidopsis: three cytosolic (APX1, APX2, APX6), two chloroplastic types (stromal sAPX, thylakoid tAPX), and three microsomal (APX3, APX4, APX5) isoforms. At least part of the induction of heat shock proteins during light stres…
		AT1G77490	BnaA07G0368900ZS	BnaA07g33560D	A07:31195744..31197905	L-ascorbate peroxidase T, chloroplastic	Encodes a chloroplastic thylakoid ascorbate peroxidase tAPX. Ascorbate peroxidases are enzymes that scavenge hydrogen peroxide in plant cells. Eight types of APX have been described for Arabidopsis: three cytosolic (APX1, APX2, APX6), two chloroplastic types (stromal sAPX, thylakoid tAPX), and three microsomal (APX3, APX4, APX5) isoforms.
			BnaC06G0433300ZS	BnaC06g38150D	C06:50976844..50979100	L-ascorbate peroxidase T, chloroplastic	Encodes a chloroplastic thylakoid ascorbate peroxidase tAPX. Ascorbate peroxidases are enzymes that scavenge hydrogen peroxide in plant cells. Eight types of APX have been described for Arabidopsis: three cytosolic (APX1, APX2, APX6), two chloroplastic types (stromal sAPX, thylakoid tAPX), and three microsomal (APX3, APX4, APX5) isoforms.
		AT3G09640	BnaA01G0382400ZS	BnaA01g32160D	A01:34567422..34569232	L-ascorbate peroxidase 2, cytosolic	Encodes a cytosolic ascorbate peroxidase APX2. Ascorbate peroxidases are enzymes that scavenge hydrogen peroxide in plant cells. Eight types of APX have been described for Arabidopsis: three cytosolic (APX1, APX2, APX6), two chloroplastic types (stromal sAPX, thylakoid tAPX), and three microsomal (APX3, APX4, APX5) isoforms.
			BnaC01G0480400ZS	BnaC01g39080D	C01:54386170..54387818	L-ascorbate peroxidase 2, cytosolic	Encodes a cytosolic ascorbate peroxidase APX2. Ascorbate peroxidases are enzymes that scavenge hydrogen peroxide in plant cells. Eight types of APX have been described for Arabidopsis: three cytosolic (APX1, APX2, APX6), two chloroplastic types (stromal sAPX, thylakoid tAPX), and three microsomal (APX3, APX4, APX5) isoforms.
			Bnascaffold0027G0000100ZS	—	scaffold0027:1240..2706	L-ascorbate peroxidase 2, cytosolic	Encodes a cytosolic ascorbate peroxidase APX2. Ascorbate peroxidases are enzymes that scavenge hydrogen peroxide in plant cells. Eight types of APX have been described for Arabidopsis: three cytosolic (APX1, APX2, APX6), two chloroplastic types (stromal sAPX, thylakoid tAPX), and three microsomal (APX3, APX4, APX5) isoforms.
		AT4G08390	BnaA09G0267000ZS	BnaAnng04450D	A09:20445224..20447931	L-ascorbate peroxidase S, chloroplastic/mitochondrial	Encodes a chloroplastic stromal ascorbate peroxidase sAPX. Ascorbate peroxidases are enzymes that scavenge hydrogen peroxide in plant cells. Eight types of APX have been described for Arabidopsis: three cytosolic (APX1, APX2, APX6), two chloroplastic types (stromal sAPX, thylakoid tAPX), and three microsomal (APX3, APX4, APX5) isoforms.
			BnaC09G0314300ZS	BnaC09g25210D	C09:32164254..32167053	L-ascorbate peroxidase S, chloroplastic/mitochondrial	Encodes a chloroplastic stromal ascorbate peroxidase sAPX. Ascorbate peroxidases are enzymes that scavenge hydrogen peroxide in plant cells. Eight types of APX have been described for Arabidopsis: three cytosolic (APX1, APX2, APX6), two chloroplastic types (stromal sAPX, thylakoid tAPX), and three microsomal (APX3, APX4, APX5) isoforms.
		AT4G09010	BnaA03G0249400ZS	BnaA03g23840D	A03:13076676..13078566	Thylakoid lumenal 29 kDa protein, chloroplastic	Encodes a thylakoid lumen protein that was initially believed to act as a microsomal ascorbate peroxidase APX4 but to date, no evidence of enzymatic activity has been found.
			BnaC03G0295500ZS	BnaC03g28340D	C03:19360535..19362313	Thylakoid lumenal 29 kDa protein, chloroplastic	Encodes a thylakoid lumen protein that was initially believed to act as a microsomal ascorbate peroxidase APX4 but to date, no evidence of enzymatic activity has been found.
		AT4G32320	BnaA03G0531500ZS	BnaA03g52000D	A03:29962996..29964953	Putative L-ascorbate peroxidase 6	Encodes a cytosolic ascorbate peroxidase APX6. Ascorbate peroxidases are enzymes that scavenge hydrogen peroxide in plant cells. Eight types of APX have been described for Arabidopsis: three cytosolic (APX1, APX2, APX6), two chloroplastic types (stromal sAPX, thylakoid tAPX), and three microsomal (APX3, APX4, APX5) isoforms.
			BnaC07G0509200ZS	BnaC07g43770D	C07:58599669..58601617	Putative L-ascorbate peroxidase 6	Encodes a cytosolic ascorbate peroxidase APX6. Ascorbate peroxidases are enzymes that scavenge hydrogen peroxide in plant cells. Eight types of APX have been described for Arabidopsis: three cytosolic (APX1, APX2, APX6), two chloroplastic types (stromal sAPX, thylakoid tAPX), and three microsomal (APX3, APX4, APX5) isoforms.
		AT4G35000	BnaA03G0399300ZS	BnaA03g39250D	A03:21547991..21550273	L-ascorbate peroxidase 3, peroxisomal	Encodes a microsomal ascorbate peroxidase APX3. Ascorbate peroxidases are enzymes that scavenge hydrogen peroxide in plant cells. Eight types of APX have been described for Arabidopsis: three cytosolic (APX1, APX2, APX6), two chloroplastic types (stromal sAPX, thylakoid tAPX), and three microsomal (APX3, APX4, APX5) isoforms. The APX3 protein interacts with AKR2 (ankyrin-containing protein that i…
			BnaA03G0547400ZS	BnaA03g53120D	A03:30980774..30982629	L-ascorbate peroxidase 3, peroxisomal	Encodes a microsomal ascorbate peroxidase APX3. Ascorbate peroxidases are enzymes that scavenge hydrogen peroxide in plant cells. Eight types of APX have been described for Arabidopsis: three cytosolic (APX1, APX2, APX6), two chloroplastic types (stromal sAPX, thylakoid tAPX), and three microsomal (APX3, APX4, APX5) isoforms. The APX3 protein interacts with AKR2 (ankyrin-containing protein that i…
			BnaC03G0497700ZS	BnaC03g46570D	C03:36327762..36330082	L-ascorbate peroxidase 3, peroxisomal	Encodes a microsomal ascorbate peroxidase APX3. Ascorbate peroxidases are enzymes that scavenge hydrogen peroxide in plant cells. Eight types of APX have been described for Arabidopsis: three cytosolic (APX1, APX2, APX6), two chloroplastic types (stromal sAPX, thylakoid tAPX), and three microsomal (APX3, APX4, APX5) isoforms. The APX3 protein interacts with AKR2 (ankyrin-containing protein that i…
			BnaC07G0523900ZS	BnaC07g45330D	C07:59407234..59409393	L-ascorbate peroxidase 3, peroxisomal	Encodes a microsomal ascorbate peroxidase APX3. Ascorbate peroxidases are enzymes that scavenge hydrogen peroxide in plant cells. Eight types of APX have been described for Arabidopsis: three cytosolic (APX1, APX2, APX6), two chloroplastic types (stromal sAPX, thylakoid tAPX), and three microsomal (APX3, APX4, APX5) isoforms. The APX3 protein interacts with AKR2 (ankyrin-containing protein that i…
		AT4G35970	BnaA01G0025800ZS	BnaA01g01600D	A01:1502607..1503997	L-ascorbate peroxidase 5, peroxisomal	Encodes a microsomal ascorbate peroxidase APX5. Ascorbate peroxidases are enzymes that scavenge hydrogen peroxide in plant cells. Eight types of APX have been described for Arabidopsis: three cytosolic (APX1, APX2, APX6), two chloroplastic types (stromal sAPX, thylakoid tAPX), and three microsomal (APX3, APX4, APX5) isoforms.
			BnaC01G0030300ZS	BnaC01g02640D	C01:1687972..1689501	L-ascorbate peroxidase 5, peroxisomal	Encodes a microsomal ascorbate peroxidase APX5. Ascorbate peroxidases are enzymes that scavenge hydrogen peroxide in plant cells. Eight types of APX have been described for Arabidopsis: three cytosolic (APX1, APX2, APX6), two chloroplastic types (stromal sAPX, thylakoid tAPX), and three microsomal (APX3, APX4, APX5) isoforms.
	MDHAR	AT1G63940	BnaA09G0136100ZS	BnaA09g11300D	A09:8233525..8237028	Monodehydroascorbate reductase, chloroplastic	monodehydroascorbate reductase 6
			BnaC04G0253900ZS	BnaC04g20560D	C04:35873865..35878700	Monodehydroascorbate reductase, chloroplastic	monodehydroascorbate reductase 6
			BnaC09G0145900ZS	BnaC09g11740D	C09:11007784..11011384	Monodehydroascorbate reductase, chloroplastic	monodehydroascorbate reductase 6
		AT3G09940	—	—	—	—	—
		AT3G27820	BnaA02G0346500ZS	BnaA02g29070D	A02:30893297..30896374	Probable monodehydroascorbate reductase, cytoplasmic isoform 2	Encodes a peroxisome membrane-bound monodehydroascorbate reductase, involved in the ascorbate-glutathione cycle which removes toxic H2O2
			BnaA06G0380700ZS	BnaA06g31850D	A06:44435570..44438461	Probable monodehydroascorbate reductase, cytoplasmic isoform 2	Encodes a peroxisome membrane-bound monodehydroascorbate reductase, involved in the ascorbate-glutathione cycle which removes toxic H2O2
			BnaC02G0466300ZS	—	C02:57252010..57254874	Probable monodehydroascorbate reductase, cytoplasmic isoform 2	Encodes a peroxisome membrane-bound monodehydroascorbate reductase, involved in the ascorbate-glutathione cycle which removes toxic H2O2
			BnaC05G0425100ZS	BnaC05g35650D	C05:47708242..47708756	Probable monodehydroascorbate reductase, cytoplasmic isoform 2	Encodes a peroxisome membrane-bound monodehydroascorbate reductase, involved in the ascorbate-glutathione cycle which removes toxic H2O2
			BnaC07G0310000ZS	BnaC07g24750D	C07:45162079..45165068	Probable monodehydroascorbate reductase, cytoplasmic isoform 2	Encodes a peroxisome membrane-bound monodehydroascorbate reductase, involved in the ascorbate-glutathione cycle which removes toxic H2O2
		AT3G52880	BnaA09G0491800ZS	BnaA09g33250D	A09:53354534..53357362	Probable monodehydroascorbate reductase, cytoplasmic isoform 3	Encodes a peroxisomal monodehydroascorbate reductase, involved in the ascorbate-glutathione cycle which removes toxic H2O2
			BnaC06G0179200ZS	BnaC06g14170D	C06:28321740..28324476	Probable monodehydroascorbate reductase, cytoplasmic isoform 3	Encodes a peroxisomal monodehydroascorbate reductase, involved in the ascorbate-glutathione cycle which removes toxic H2O2
			BnaC08G0330500ZS	BnaC08g24060D	C08:40993554..40996579	Probable monodehydroascorbate reductase, cytoplasmic isoform 3	Encodes a peroxisomal monodehydroascorbate reductase, involved in the ascorbate-glutathione cycle which removes toxic H2O2
		AT5G03630	BnaA03G0005100ZS	—	A03:247520..248714	Probable monodehydroascorbate reductase, cytoplasmic isoform 4	Pyridine nucleotide-disulphide oxidoreductase family protein
			BnaA03G0011200ZS	BnaA03g00990D	A03:513256..515931	Probable monodehydroascorbate reductase, cytoplasmic isoform 4	Pyridine nucleotide-disulphide oxidoreductase family protein
			BnaA03G0312900ZS	BnaA03g30460D	A03:16530849..16532948	Probable monodehydroascorbate reductase, cytoplasmic isoform 4	Pyridine nucleotide-disulphide oxidoreductase family protein
			BnaC03G0015600ZS	BnaC03g01350D	C03:702218..704894	Probable monodehydroascorbate reductase, cytoplasmic isoform 4	Pyridine nucleotide-disulphide oxidoreductase family protein
			BnaC03G0375100ZS	BnaC03g35780D	C03:25265107..25267690	Probable monodehydroascorbate reductase, cytoplasmic isoform 4	Pyridine nucleotide-disulphide oxidoreductase family protein
	DHAR	AT1G19550	—	—	—	—	—
		AT1G19570	BnaA06G0136900ZS	BnaA06g13760D	A06:8113065..8114064	Glutathione S-transferase DHAR1, mitochondrial	Encodes a member of the dehydroascorbate reductase gene family. Critical for a mutualistic symbiosis between the host Arabidopsis and the root colonizing fungus Piriformospora indica.
			BnaA08G0251500ZS	BnaA08g22020D	A08:25210235..25211226	Glutathione S-transferase DHAR1, mitochondrial	Encodes a member of the dehydroascorbate reductase gene family. Critical for a mutualistic symbiosis between the host Arabidopsis and the root colonizing fungus Piriformospora indica.
			BnaC04G0372200ZS	BnaC04g29950D	C04:49602249..49602479	Glutathione S-transferase DHAR1, mitochondrial	Encodes a member of the dehydroascorbate reductase gene family. Critical for a mutualistic symbiosis between the host Arabidopsis and the root colonizing fungus Piriformospora indica.
			BnaC05G0165600ZS	BnaC05g15180D	C05:10798725..10799575	Glutathione S-transferase DHAR1, mitochondrial	Encodes a member of the dehydroascorbate reductase gene family. Critical for a mutualistic symbiosis between the host Arabidopsis and the root colonizing fungus Piriformospora indica.
			BnaC08G0253900ZS	BnaC08g18860D	C08:34374445..34375418	Glutathione S-transferase DHAR1, mitochondrial	Encodes a member of the dehydroascorbate reductase gene family. Critical for a mutualistic symbiosis between the host Arabidopsis and the root colonizing fungus Piriformospora indica.
		AT1G75270	BnaA02G0214400ZS	BnaA02g35980D	A02:13520866..13521725	Glutathione S-transferase DHAR2	dehydroascorbate reductase 2
			BnaA04G0092200ZS	—	A04:11113170..11113556	Glutathione S-transferase DHAR2	dehydroascorbate reductase 2
			BnaC02G0286300ZS	BnaCnng08030D	C02:27378340..27379194	Glutathione S-transferase DHAR2	dehydroascorbate reductase 2
		AT5G16710	BnaA02G0065900ZS	BnaA02g03230D	A02:3448638..3450520	Glutathione S-transferase DHAR3, chloroplastic	The protein undergoes thiolation following treatment with the oxidant tert-butylhydroperoxide.
			BnaA02G0367700ZS	BnaA02g30880D	A02:32327680..32329426	Glutathione S-transferase DHAR3, chloroplastic	The protein undergoes thiolation following treatment with the oxidant tert-butylhydroperoxide.
			BnaA10G0199800ZS	BnaA10g17770D	A10:21798331..21799792	Glutathione S-transferase DHAR3, chloroplastic	The protein undergoes thiolation following treatment with the oxidant tert-butylhydroperoxide.
			BnaC03G0065300ZS	—	C03:3385363..3387531	Glutathione S-transferase DHAR3, chloroplastic	The protein undergoes thiolation following treatment with the oxidant tert-butylhydroperoxide.
		AT5G36270	—	—	—	—	—

## Sheet: Table S4
Table S4: Gene expression information for 196 AsA-related genes
	Genes	B. napus ZS11	L6DAS_FPKM	H6DAS_FPKM	L12DAS_FPKM	H12DAS_FPKM
L-Galactose (D-mannose) pathway	PGI	BnaA01G0142100ZS	6.88667	4.36333	5.16333	3.47
		BnaA03G0481100ZS	37.08	39.7033	44.0133	45.85
		BnaC01G0181100ZS	6.46667	5.24333	4.19667	3.29333
		BnaC03G0592600ZS	0	0.0733333	0	0
		BnaC07G0459300ZS	33.36	28.68	53.4067	43.0333
		BnaC08G0160500ZS	0	0	0	0
		BnaC09G0213800ZS	22.5167	24.3767	16.6433	18.14
	PMI	BnaA01G0194300ZS	0	0.05	0	0.0266667
		BnaA01G0413800ZS	0	0	0	0
		BnaA01G0414500ZS	10.7067	3.25667	16.8667	5.47
		BnaA02G0163300ZS	9.76333	18.51	3.83	7.31
		BnaA09G0468100ZS	0	0	0	0
		BnaA10G0032700ZS	0	0.05	0	0.0266667
		BnaC01G0500700ZS	11.3633	12.0667	19.1467	27.5833
		BnaC02G0209100ZS	5.49	6.8	2.25333	1.91667
		BnaC05G0568800ZS	22.7933	19.2067	32.6633	28.8733
		BnaC05G0571600ZS	8.72333	8.53	13.53	12.4667
	PMM	BnaA03G0222200ZS	10.7133	10.0233	15.24	15.4433
		BnaA04G0289000ZS	0.36	0.14	0.603333	0.57
		BnaA05G0055300ZS	4.88333	3.15333	10.1233	5.2
		BnaC03G0261300ZS	21.48	18.44	31.9933	26.83
		BnaC04G0061600ZS	26.86	22.02	27.0267	26.5867
		BnaC04G0607400ZS	2.21	0.176667	3.63	0.39
	GMP	BnaA02G0213400ZS	1.81	0.886667	3.27667	1.49
		BnaA03G0194300ZS	51.5133	36.4333	42.5033	29.9133
		BnaA03G0255500ZS	0.07	0.09	0.07	0.14
		BnaA03G0519700ZS	0.263333	0.14	0.0366667	0.0966667
		BnaA03G0520200ZS	2.31	2.19333	1.45	1.25
		BnaA04G0253700ZS	26.26	24.9067	34.6067	35.3767
		BnaA05G0063700ZS	48.7833	27.3967	41.2067	29.4867
		BnaA07G0249500ZS	21.1333	23.5267	19.78	20.1767
		BnaA07G0349000ZS	25.8867	17.6633	27.4867	17.9167
		BnaC02G0284900ZS	3.07333	3.84	4.28	5.64667
		BnaC03G0227600ZS	39.42	20.1567	39.55	26.38
		BnaC03G0303400ZS	0.19	0.09	0.0633333	0.153333
		BnaC03G0303500ZS	0	0	0	0
		BnaC04G0070000ZS	7.92333	2.09	10.13	3.47333
		BnaC04G0569400ZS	29.3167	25.9233	41.24	35.0367
		BnaC06G0008200ZS	0.39	0.233333	0.233333	0.316667
		BnaC06G0275200ZS	10.8833	12.7033	17.4267	21.4667
		BnaC06G0411300ZS	9.45667	17.7333	7.82	13.5833
		BnaC06G0439400ZS	0.25	0.166667	0.0833333	0.0833333
		BnaC07G0114700ZS	7.53667	6.89	5.89333	5.83
		BnaC07G0415200ZS	2.66333	3.15333	2.34667	2.21
		BnaC07G0498200ZS	0.533333	1.08	0.46	1.13667
		Bnascaffold0025G0008600ZS	0.533333	1.08	0.46	1.13667
	GME	BnaA02G0368800ZS	1.31333	0.903333	0.713333	0.653333
		BnaA06G0354400ZS	60.6767	60.4467	64.1733	67.0233
		BnaC02G0494500ZS	5.45333	7.11	4.22667	5.25333
		BnaC07G0338300ZS	65.2933	64.2467	62.73	64.92
	GGP	BnaA01G0162400ZS	110.627	102.6	30.63	43.47
		BnaA02G0129800ZS	0.99	0.356667	0.46	0.533333
		BnaA03G0494900ZS	16.7367	10.28	8.61	9.02
		BnaA08G0169300ZS	61.86	60.29	10.3033	12.4867
		BnaC01G0209200ZS	284.277	333.673	57.8833	108.06
		BnaC02G0162100ZS	1.17	1.66333	1.05333	1.17
		BnaC07G0472800ZS	19.7633	20.4433	10.9167	12.5
		BnaC08G0170700ZS	22.55	22.4467	16.0467	16.2733
	GPP	BnaA03G0290100ZS	0.613333	0.646667	0.23	0.233333
		BnaA05G0491400ZS	2.92333	5.36	2.37333	4.06667
		BnaC03G0348300ZS	2.00333	2.28667	1.04333	1.07333
		BnaC05G0545300ZS	20.6133	16.96	13.5733	10.2367
	GDH	BnaA03G0538700ZS	11.6333	14.0967	9.18333	11.96
		BnaA08G0140200ZS	2.6	1.48333	4.59667	2.77
		BnaC03G0753200ZS	0.193333	0.573333	0.47	0.22
		BnaC07G0515100ZS	6.57	6.17667	6.12333	4.54
	GLDH	BnaA06G0171500ZS	9.37333	9.15667	18.7367	21.31
		BnaA06G0171600ZS	7.55667	7.53333	15.2967	15.9267
		BnaC03G0574800ZS	0.0233333	0	0.0466667	0
		BnaC03G0623800ZS	19.1533	18.54	25.5267	28.2167
D-galacturonate pathway	AL	BnaA01G0021900ZS	0.233333	0.26	0.503333	0.746667
		BnaA01G0411000ZS	0.546667	0.12	1.48667	0.63
		BnaA02G0067200ZS	0.62	0.243333	1.24667	1.00333
		BnaA04G0096700ZS	0.12	0.143333	0.09	0.09
		BnaA05G0488100ZS	0.36	0.626667	1.12667	1.57
		BnaA06G0312300ZS	0.246667	0.246667	0.596667	0.713333
		BnaA06G0312400ZS	0	0.0833333	0.0866667	0.26
		BnaA07G0292400ZS	0	0	0	0
		BnaA09G0116400ZS	3.2	2.81333	5.09667	6.00333
		BnaA10G0061400ZS	5.93	6.08333	3.97333	5.03
		BnaA10G0197900ZS	1.01	0.99	2.02667	2.4
		BnaC01G0025400ZS	0.366667	0.306667	0.946667	0.933333
		BnaC01G0504400ZS	1.63333	2.00333	2.68667	4.53667
		BnaC02G0077300ZS	0.58	0.466667	0.993333	1.45
		BnaC03G0511200ZS	0.886667	0.883333	2.28667	1.9
		BnaC05G0329900ZS	5.03667	5.34667	4.95333	5.09667
		BnaC05G0547900ZS	0.53	0.29	1.08333	1.15333
		BnaC05G0548300ZS	0.16	0	0.166667	0.256667
		BnaC09G0120200ZS	1.16333	1.05667	2.22	1.68667
		BnaC09G0494200ZS	1.07	0.886667	1.92	2.08333
		Bnascaffold0026G0048800ZS	0	0	0	0
	GalUR	BnaA02G0400100ZS	0.706667	0.36	0.853333	0.91
		BnaA03G0001600ZS	0.233333	0.0533333	0.0766667	0.053333
		BnaA06G0277200ZS	0.0266667	0	0	0
		BnaA09G0170300ZS	3.20667	1.91333	5.72333	2.53333
		BnaC02G0532100ZS	1.66333	1.66	0.96	1.26
		BnaC02G0532200ZS	1.66333	1.66	0.96	1.26
		BnaC03G0003500ZS	0.183333	0.206667	0.0533333	0.256667
		BnaC03G0196900ZS	0.213333	0.0833333	0.0433333	0
		BnaC03G0554500ZS	0	0	0	0.026667
		BnaC04G0413900ZS	0.0333333	0	0	0
		BnaC08G0339800ZS	3.34667	2.57	3.04	1.82667
		BnaC09G0190100ZS	6.31	5.04667	8.14	7.16333
L-gulose pathway	GLO	BnaA02G0040600ZS	1.68667	1.17	0.853333	0.783333
		BnaA02G0122900ZS	0.42	0.32	0.04	0.053333
		BnaA05G0011700ZS	0.87	1.10667	0.633333	0.666667
		BnaA05G0011800ZS	0.21	0.19	0	0.04
		BnaA05G0011900ZS	0	0	0	0
		BnaA10G0124000ZS	0	0	0	0
		BnaC02G0046400ZS	0.156667	0.316667	0.103333	0.273333
		BnaC02G0046800ZS	0.16	0.396667	0.163333	0.403333
		BnaC02G0152400ZS	0	0.0466667	0	0
		BnaC04G0012200ZS	0.333333	0.43	0.236667	0.316667
		BnaC04G0012300ZS	0.1	0.24	0	0.013333
		BnaC04G0012400ZS	0	0	0	0
		BnaC09G0396100ZS	0	0	0	0
		BnaC09G0396300ZS	0	0	0	0
		BnaC09G0540900ZS	0.126667	0.143333	0.0933333	0.093333
Myo-inositol pathway	IPS	BnaA01G0007900ZS	0.22	0.116667	0	0.113333
		BnaA02G0035400ZS	8.38333	11.2467	6.20333	7.04333
		BnaA04G0144200ZS	31.0567	67.73	3.99667	7.81333
		BnaA09G0594000ZS	19.0133	40.11	0.51	0.653333
		BnaA10G0244600ZS	0	0	0	0
		BnaC01G0009000ZS	32.6767	62.4867	2.02667	2.59333
		BnaC02G0039400ZS	14.5433	8.83667	13.6033	6.10333
		BnaC04G0435300ZS	51.6933	84.9633	8.63333	11.3267
		BnaC08G0446500ZS	24.5267	37.6833	0.54	0.716667
		BnaC09G0556000ZS	0	0.0366667	0	0
	MIOX	BnaA02G0122000ZS	0	0	0	0
		BnaA03G0491300ZS	0.436667	0.666667	0.106667	0.08
		BnaA06G0095300ZS	0.0233333	0.0233333	0	0.023333
		BnaA07G0008700ZS	0.646667	2.45333	0.333333	1.13333
		BnaA09G0123600ZS	39.8367	36.8267	5.73667	4.55
		BnaC02G0151400ZS	0	0	0	0
		BnaC05G0117400ZS	0.0266667	0.0766667	0.186667	0.053333
		BnaC07G0021800ZS	8.43333	8.42667	2.03333	2.59333
		BnaC07G0469700ZS	1.17	1.19333	0.106667	0.106667
		BnaC08G0229400ZS	0	0	0	0
		BnaC09G0129400ZS	2.43667	1.64333	0	0.06
Recycling pathway	AAO	BnaC09G0454300ZS	12.5133	11.19	13.2733	10.4467
		BnaC09G0454400ZS	0	0	0	0
		BnaC09G0454500ZS	3.3	6	0.14	0.353333
		Bnascaffold0026G0023000ZS	0.66	0	0.0966667	0
		Bnascaffold0026G0023100ZS	1.14667	0.196667	0.11	0
		Bnascaffold0026G0056100ZS	0.406667	6.00667	0	0.69
		Bnascaffold2936G0000100ZS	11.6733	10.7533	1.15667	1.70333
	APX	BnaA01G0025800ZS	7.92	9.88	5.84333	7.08333
		BnaA01G0382400ZS	0	0	0	0
		BnaA03G0249400ZS	131.963	143.147	148.217	214.683
		BnaA03G0399300ZS	71.7467	69.5533	74.3733	68.04
		BnaA03G0531500ZS	8.36	7.62333	10.9233	9.51
		BnaA03G0547400ZS	114.913	130.94	96.5533	120.043
		BnaA06G0045900ZS	90.94	66.8267	144.27	121.22
		BnaA07G0368900ZS	80.53	67.3233	123.317	89.5467
		BnaA08G0301400ZS	0.0366667	0	0	0
		BnaA09G0267000ZS	35.78	30.57	54.54	63.3467
		BnaA09G0668700ZS	14.5867	10.45	30.6467	30.0133
		BnaC01G0030300ZS	9.88333	10.5967	7.95	6.74
		BnaC01G0480400ZS	0.07	0.0333333	0	0
		BnaC03G0295500ZS	398.083	352.563	484.233	467.137
		BnaC03G0497700ZS	64.85	67.02	69.84	65.6233
		BnaC05G0057800ZS	83.66	64.2533	91.6967	85.04
		BnaC06G0433300ZS	30.2667	44.5933	38.2967	59.95
		BnaC07G0509200ZS	5.84333	5.41	9.12333	10.1567
		BnaC07G0523900ZS	85.4833	73.71	70.9233	63.4967
		BnaC08G0032700ZS	0	0	0	0
		BnaC08G0533800ZS	12.2867	5.42333	39.0267	28.0967
		BnaC09G0314300ZS	33.9733	26.2933	69.16	63.5467
		Bnascaffold0027G0000100ZS	0.07	0.0666667	0.0333333	0.103333
	DHAR	BnaA02G0065900ZS	0.0666667	0.17	0.0333333	0
		BnaA02G0214400ZS	0	0.21	0	0.086667
		BnaA02G0367700ZS	4.34	2.46667	3.94667	2.47
		BnaA04G0092200ZS	0	0	0	0
		BnaA06G0136900ZS	141.623	161.7	46.7367	60.8133
		BnaA08G0251500ZS	8.11333	8.63333	3.71333	4.89333
		BnaA10G0199800ZS	93.59	82.4367	122.837	120.38
		BnaC02G0286300ZS	0.0433333	0.0833333	0	0.126667
		BnaC03G0065300ZS	0	0	0	0.033333
		BnaC04G0372200ZS	0	0	0	0.206667
		BnaC05G0165600ZS	102.7	98.51	33.3367	37.76
		BnaC08G0253900ZS	16.8767	12.7833	7.83667	2.03667
	MDAR	BnaA02G0346500ZS	0.213333	0.08	0.05	0.083333
		BnaA03G0011200ZS	6.83	4.47	5.15667	3.00333
		BnaA03G0312900ZS	0.143333	0.14	0.163333	0.08
		BnaA06G0380700ZS	57.9267	52.5967	38.77	33.2733
		BnaA09G0136100ZS	45.4067	48.43	58.13	70.5433
		BnaA09G0491800ZS	115.42	72.2033	97.32	67.31
		BnaC02G0466300ZS	0.38	0.12	0	0
		BnaC03G0015600ZS	10.0233	12.6367	8.52667	9.43333
		BnaC03G0375100ZS	0.0333333	0.103333	0.146667	0.266667
		BnaC04G0253900ZS	0	0	0	0
		BnaC05G0425100ZS	0	0	0	0
		BnaC06G0179200ZS	49.0133	49.4933	57.42	66.2167
		BnaC07G0310000ZS	64.5467	60.7967	47.1267	42.1
		BnaC08G0330500ZS	72.8533	70.5933	70.2967	73.99
		BnaC09G0145900ZS	74.5867	53.96	94.32	68.1733

## Sheet: Table S5
Table S5: Gene expression information for 13 AsA-related genes for L-galactose(D-mannose) and recycling pathways
Genes	B. napus ZS11	L6DAS_FPKM	H6DAS_FPKM	L12DAS_FPKM	H12DAS_FPKM
BnaA03.PGI	BnaA03G0481100ZS	37.08	39.7033	44.0133	45.85
BnaC05.PMI	BnaC05G0568800ZS	22.7933	19.2067	32.6633	28.8733
BnaC04.PMM	BnaC04G0061600ZS	26.86	22.02	27.0267	26.5867
BnaA03.GMP	BnaA03G0194300ZS	51.5133	36.4333	42.5033	29.9133
BnaC07.GME	BnaC07G0338300ZS	65.2933	64.2467	62.73	64.92
BnaC01.GGP	BnaC01G0209200ZS	284.277	333.673	57.8833	108.06
BnaC05.GPP	BnaC05G0545300ZS	20.6133	16.96	13.5733	10.2367
BnaA03.GDH	BnaA03G0538700ZS	11.6333	14.0967	9.18333	11.96
BnaC03.GLDH	BnaC03G0623800ZS	19.1533	18.54	25.5267	28.2167
BnaC09.AAO	BnaC09G0454300ZS	12.5133	11.19	13.2733	10.4467
BnaC03.APX	BnaC03G0295500ZS	398.083	352.563	484.233	467.137
BnaA06.MDHAR	BnaA06G0136900ZS	141.623	161.7	46.7367	60.8133
BnaA09.DHAR	BnaA09G0491800ZS	115.42	72.2033	97.32	67.31
